# Supplementary material for: Evolution of strain diversity and virulence factor repertoire in pediatric Staphylococcus aureus isolates
Source: PLoS One. 2025 Jul 31;20(7):e0326353. doi: 10.1371/journal.pone.0326353 (PMC12312961; doi:10.1371/journal.pone.0326353)
Supplement: S1 File — (XLSX) [file pone.0326353.s001.xlsx]

## Sheet: With Virulence Factors
		Vantage ID	Year	MSSA/MRSA	hlgB	LukA (Geneious LukG: 2,176,219 bp)	LukB (Geneious LukH: 2,177,257 bp)	LukD (Geneious 2,002,942 bp)	LukE (Geneious 2,003,927 bp)	PVL (Geneious LukF: 1,603,706. LukS-PV: 1,604,685)	ACME (Geneious: ArcA at 72,948 bp)	sak: Staphylokinase (2,135,878)	sek (897,256 bp)
Invasive (obtained 2010-2012): 45 isolates	1	8220-MF-1	2010	MRSA	1	1	1	1	1	1	1	1	1
	2	8220-MF-2	2010	MRSA	1	1	1	1	1	1	0	1	1
	3	8220-MF-3	2010	MRSA	1	1	1	1	1	1	1	1	1
	4	8220-MF-4	2010	MSSA	1	1	1	1	1	1	0	1	1
	5	8220-MF-5	2010	MSSA	1	1	1	1	1	1	1	1	1
	6	8220-MF-6	2010	MRSA	1	1	1	1	1	1	1	1	1
	7	8220-MF-7	2010	MRSA	1	1	1	1	1	1	1	1	1
	8	8220-MF-8	2010	MSSA	1	1	1	1	1	0	0	1	0
	9	8220-MF-9	2010	MSSA	1	1	1	1	1	0	0	1	0
	10	8220-MF-10	2010	MSSA	1	1	1	1	1	0	0	1	0
	11	8220-MF-11	2010	MRSA	1	1	1	1	1	0	1	1	1
	12	8220-MF-12	2010	MSSA	1	1	1	1	1	1	1	1	1
	13	8220-MF-13	2010	MSSA	1	1	1	1	1	0	0	1	0
	14	8220-MF-14	2011	MSSA	1	1	1	1	1	1	0	1	0
	15	8220-MF-15	2011	MRSA	1	1	1	1	1	1	1	1	1
	16	8220-MF-16	2011	MSSA	1	1	1	1	1	1	0	1	0
	17	8220-MF-17	2011	MSSA	1	1	1	1	1	0	0	1	0
	18	8220-MF-18	2011	MRSA	1	1	1	1	1	1	1	1	1
	19	8220-MF-19	2011	MSSA	1	1	1	0	0	0	0	1	0
	20	8220-MF-20	2011	MRSA	1	1	1	1	1	1	1	1	1
	21	8220-MF-21	2011	MRSA	1	1	1	1	1	1	1	1	0
	22	8220-MF-22	2011	MSSA	1	1	1	0	0	0	0	1	1
	23	8220-MF-23	2011	MRSA	1	1	1	1	1	1	1	1	1
	24	8220-MF-24	2011	MSSA	1	1	1	1	1	0	0	1	0
	25	8220-MF-25	2011	MRSA	1	1	1	1	1	1	1	1	1
	26	8220-MF-26	2011	MSSA	1	1	1	1	1	1	0	1	0
	27	8220-MF-27	2011	MRSA	1	1	1	1	1	1	1	1	1
	28	8220-MF-28	2011	MRSA	1	1	1	0	0	0	0	1	0
	29	8220-MF-29	2011	MSSA	1	1	1	1	1	0	0	0	0
	30	8220-MF-30	2011	MSSA	1	1	1	1	1	0	0	1	0
	31	8220-MF-31	2011	MSSA	1	1	1	0	0	0	0	1	0
	32	8220-MF-32	2011	MSSA	1	1	1	1	1	1	0	1	1
	33	8220-MF-33	2011	MRSA	1	1	1	1	1	1	0	0	1
	34	8220-MF-34	2011	MSSA	1	1	1	1	1	0	0	1	0
	35	8220-MF-35	2011	MRSA	1	1	1	1	1	1	1	1	1
	36	8220-MF-36	2012	MRSA	1	1	1	1	1	1	1	1	0
	37	8220-MF-37	2012	MRSA	1	1	1	1	1	1	1	1	1
	38	8220-MF-38	2012	MRSA	1	1	1	1	1	1	1	1	1
	39	8220-MF-39	2012	MRSA	1	1	1	1	1	1	1	1	1
	40	8220-MF-40	2012	MRSA	1	1	1	1	1	1	1	1	1
	41	8220-MF-41	2012	MRSA	1	1	1	1	1	1	1	1	1
	42	8220-MF-42	2012	MRSA	1	1	1	1	1	1	1	1	1
	43	8220-MF-43	2012	MRSA	1	1	1	1	1	1	1	1	0
	44	8220-MF-44	2012	MRSA	1	1	1	1	1	1	1	1	1
	45	8220-MF-45	2012	MSSA	1	1	1	0	0	1	0	1	1
								40				43
	46	8328-MF-42	2014	MSSA	1	1	1	1	1	0	0	1	0
	47	8328-MF-43	2015	MSSA	1	1	1	0	0	0	0	1	0
	48	8328-MF-44	2015	MSSA	1	1	1	1	1	0	0	1	0
	49	8328-MF-7	2015	MRSA	1	1	1	1	1	1	1	1	1
	50	8328-MF-8	2015	MSSA	1	1	1	1	1	0	0	1	0
	51	8328-MF-9	2015	MSSA	1	1	1	1	1	0	0	1	0
Invasive (obtained 2014-2017): 43 isolates	52	8328-MF-10	2015	MRSA	1	1	1	1	1	1	1	1	1
	53	8328-MF-11	2015	MSSA	1	1	1	0	0	0	0	1	0
	54	8328-MF-12	2015	MSSA	1	1	1	0	0	0	0	1	0
	55	8328-MF-13	2015	MSSA	1	1	1	0	0	0	0	1	0
	56	8328-MF-14	2015	MSSA	1	1	1	1	1	0	0	1	0
	57	8328-MF-45	2016	MRSA	1	1	1	1	1	0	0	1	0
	58	8328-MF-46	2016	MSSA	1	1	1	1	1	1	0	1	1
	59	8328-MF-15	2016	MSSA	1	1	1	0	0	0	0	1	0
	60	8328-MF-16	2016	MSSA	1	1	1	1	1	1	0	1	1
	61	8328-MF-17	2016	MSSA	1	1	1	0	0	1	0	0	0
	62	8328-MF-18	2016	MSSA	1	1	1	0	0	0	0	1	0
	63	8328-MF-19	2016	MSSA	1	1	1	1	1	0	0	1	0
	64	8328-MF-20	2016	MRSA	1	1	1	1	1	1	1	1	1
	65	8328-MF-21	2016	MRSA	1	1	1	1	1	0	0	1	0
	66	8328-MF-22	2016	MSSA	1	1	1	1	1	1	0	1	0
	67	8328-MF-23	2016	MRSA	1	1	1	1	1	1	1	1	1
	69	8328-MF-24	2016	MSSA	1	1	1	1	1	1	0	1	0
	70	8328-MF-25	2016	MSSA	1	1	1	1	1	0	0	1	0
	71	8328-MF-26	2016	MSSA	1	1	1	0	0	0	0	1	0
	72	8328-MF-27	2016	MSSA	1	1	1	0	0	0	0	1	0
	73	8328-MF-28	2016	MSSA	1	1	1	1	1	0	0	1	0
	74	8328-MF-29	2016	MRSA	1	1	1	1	1	1	1	1	0
	75	8328-MF-30	2016	MSSA	1	1	1	1	1	0	0	0	0
	76	8328-MF-31	2016	MSSA	1	1	1	1	1	0	0	1	0
	77	8328-MF-32	2016	MRSA	1	1	1	1	1	1	1	1	1
	78	8328-MF-47	2017	MRSA	1	1	1	1	1	0	1	1	0
	79	8328-MF-33	2017	MRSA	1	1	1	1	1	0	1	1	0
	80	8328-MF-34	2017	MSSA	1	1	1	0	0	0	0	1	0
	81	8328-MF-35	2017	MSSA	1	1	1	1	1	0	0	1	0
	82	8328-MF-36	2017	MSSA	1	1	1	1	1	0	0	1	0
	83	8328-MF-37	2017	MSSA	1	1	1	1	1	1	0	1	0
	84	8328-MF-38	2017	MSSA	1	1	1	1	1	1	0	0	1
	86	8328-MF-39	2017	MRSA	1	1	1	1	1	1	1	1	0
	87	8328-MF-40	2017	MRSA	1	1	1	1	1	1	1	1	1
	88	8328-MF-41	2017	MSSA	1	1	1	1	1	1	0	0	0
								31				37
Invasive (obtained 2018-2022): 32 isolates	89	8220-MF-46	2018	MSSA	1	1	1	1	1	0	0	1	0
	90	8220-MF-47	2018	MRSA	1	1	1	1	1	1	0	1	1
	91	8220-MF-48	2018	MSSA	1	1	1	1	1	1	0	1	0
	92	8220-MF-49	2018	MRSA	1	1	1	1	1	1	1	1	0
	93	8220-MF-50	2018	MSSA	1	1	1	1	1	0	0	1	0
	94	8220-MF-51	2018	MRSA	1	1	1	1	1	1	1	1	0
	95	8220-MF-52	2018	MSSA	1	1	1	1	1	0	0	1	0
	96	8220-MF-53	2019	MRSA	1	1	1	1	1	1	0	1	1
	97	8220-MF-54	2019	MSSA	1	1	1	0	0	0	0	1	0
	98	8220-MF-55	2019	MSSA	1	1	1	0	0	0	0	1	0
	99	8220-MF-56	2019	MSSA	1	1	1	1	1	0	0	1	0
	100	8220-MF-57	2019	MSSA	1	1	1	1	1	0	0	1	0
	101	8220-MF-58	2019	MSSA	1	1	1	0	0	0	0	1	0
	102	8220-MF-59	2019	MRSA	1	1	1	1	1	0	1	1	1
	103	8220-MF-60	2019	MSSA	1	1	1	0	0	0	0	1	0
	104	8220-MF-61	2019	MRSA	1	1	1	1	1	1	0	1	1
	105	8220-MF-62	2020	MSSA	1	1	1	1	1	0	0	0	0
	106	8220-MF-63	2020	MRSA	1	1	1	1	1	1	1	1	1
	107	8220-MF-64	2020	MSSA	1	1	1	1	1	1	0	1	1
	109	8220-MF-66	2020	MRSA	1	1	1	0	0	0	0	1	1
	110	8220-MF-67	2020	MRSA	1	1	1	1	1	0	0	1	0
	111	8220-MF-68	2021	MSSA	1	1	1	1	1	0	0	1	1
	112	7726-MF-31	2021	MRSA	1	1	1	1	1	1	1	1	1
	113	7726-MF-32	2021	MRSA	1	1	1	1	1	0	0	1	0
	114	7726-MF-33	2021	MRSA	1	1	1	0	0	0	0	1	0
	115	7726-MF-34	2021	MSSA	1	1	1	1	1	0	0	1	0
	116	7726-MF-35	2021	MRSA	1	1	1	1	1	1	1	1	1
	117	8328-MF-8	2021	MSSA	1	1	1	0	0	0	0	1	0
	118	8220-MF-69	2022	MSSA	1	1	1	1	1	1	0	1	1
	119	8220-MF-70	2022	MSSA	1	1	1	1	1	1	0	1	0
	120	8220-MF-71	2022	MSSA	1	1	1	1	1	0	0	1	0
	121	8328-MF-2	2022	MSSA	1	1	1	0	0	0	0	0	0
	122	8328-MF-3	2022	MSSA	1	1	1	1	1	0	0	1	0
	123	8328-MF-4	2022	MSSA	1	1	1	1	1	0	0	1	0
	124	8328-MF-5	2022	MSSA	1	1	1	1	1	0	0	0	0
	125	8328-MF-6	2022	MSSA	1	1	1	1	1	0	0	1	1
Colonization (obtained in 2004): 56 isolates	126	7726-MF-37	2004	MSSA	1	1	1	0	0	0	0	1	0
	127	7726-MF-38	2004	MSSA	1	1	1	1	1	1	1	1	1
	128	7726-MF-39	2004	MSSA	1	1	1	1	1	1	1	1	1
	129	7726-MF-40	2004	MSSA	1	1	1	0	0	0	0	1	0
	130	7726-MF-42	2004	MSSA	1	1	1	1	1	0	0	1	0
	131	7726-MF-43	2004	MSSA	1	1	1	1	1	0	0	1	0
	132	7726-MF-44	2004	MSSA	1	1	1	1	1	0	0	1	0
	133	7726-MF-45	2004	MSSA	1	1	1	0	0	0	0	1	0
	134	7726-MF-46	2004	MSSA	1	1	1	1	1	0	0	0	0
	135	7726-MF-47	2004	MSSA	1	1	1	1	1	0	0	1	0
	136	7726-MF-48	2004	MSSA	1	1	1	1	1	0	0	1	0
	137	7726-MF-49	2004	MSSA	1	1	1	1	1	0	0	1	0
	138	7726-MF-50	2004	MSSA	1	1	1	0	0	0	0	0	1
	139	7726-MF-51	2004	MSSA	1	1	1	1	1	0	0	1	0
	140	7726-MF-52	2004	MSSA	1	1	1	1	1	1	1	1	1
	141	7726-MF-53	2004	MSSA	1	1	1	1	1	0	0	0	0
	142	7726-MF-54	2004	MSSA	1	1	1	1	1	1	1	1	1
	143	7726-MF-56	2004	MSSA	1	1	1	1	1	1	1	1	1
	144	7726-MF-57	2004	MSSA	1	1	1	1	1	0	0	0	0
	145	7726-MF-58	2004	MSSA	1	1	1	0	0	0	0	1	0
	146	7726-MF-59	2004	MSSA	1	1	1	0	0	0	0	1	0
	147	7726-MF-60	2004	MSSA	1	1	1	1	1	0	0	0	0
	148	7726-MF-61	2004	MSSA	1	1	1	0	0	0	0	1	0
	149	7726-MF-62	2004	MSSA	1	1	1	0	0	0	0	1	0
	150	7726-MF-63	2004	MSSA	1	1	1	0	0	0	0	1	0
	151	7726-MF-64	2004	MSSA	1	1	1	0	0	0	0	1	0
	152	7726-MF-65	2004	MSSA	1	1	1	1	1	0	0	1	0
	153	7726-MF-66	2004	MSSA	1	1	1	1	1	0	0	0	0
	154	7726-MF-67	2004	MSSA	1	1	1	0	0	0	0	1	0
	155	7726-MF-68	2004	MSSA	1	1	1	0	0	0	0	1	0
	156	7726-MF-69	2004	MSSA	1	1	1	0	0	0	1	0	0
	157	7726-MF-70	2004	MSSA	1	1	1	0	0	0	0	1	0
	158	7726-MF-72	2004	MSSA	1	1	1	0	0	0	1	1	0
	159	7726-MF-73	2004	MSSA	1	1	1	0	0	0	0	1	0
	160	7726-MF-74	2004	MSSA	1	1	1	0	0	0	0	1	0
	161	7726-MF-76	2004	MSSA	1	1	1	1	1	0	0	0	0
	162	7726-MF-78	2004	MSSA	1	1	1	1	1	0	0	0	0
	163	7726-MF-79	2004	MSSA	1	1	1	1	1	0	0	0	0
	164	7726-MF-80	2004	MSSA	1	1	1	1	1	0	0	0	0
	165	7726-MF-81	2004	MSSA	1	1	1	1	1	0	0	0	1
	166	7726-MF-83	2004	MSSA	1	1	1	0	0	0	0	1	0
	167	7726-MF-84	2004	MSSA	1	1	1	0	0	0	0	0	0
	168	7726-MF-85	2004	MSSA	1	1	1	1	1	0	0	1	0
	169	7726-MF-86	2004	MSSA	1	1	1	0	0	0	0	0	0
	170	7726-MF-87	2004	MSSA	1	1	1	1	1	0	0	0	0
	171	7726-MF-88	2004	MSSA	1	1	1	0	0	0	0	1	1
	172	7726-MF-89	2004	MSSA	1	1	1	0	0	0	0	0	1
	173	7726-MF-90	2004	MSSA	1	1	1	0	0	0	0	0	1
	174	7726-MF-91	2004	MSSA	1	1	1	0	0	0	0	0	1
	175	7726-MF-92	2004	MSSA	1	1	1	1	1	0	0	1	0
Colonization (obtained in 2021): 90 isolates	176	7285-NS-9	2021	MSSA		1	1			0	0	0	0
	177	7285-NS-10	2021	MSSA		1	1			0	0	1	0
	178	7726-MF-1	2021	MSSA	1	1	1	1	1	0	0	1	0
	179	7726-MF-2	2021	MSSA	1	1	1	1	1	0	0	0	0
	180	7726-MF-3	2021	MSSA	1	1	1	0	0	0	0	0	0
	181	7726-MF-4	2021	MSSA	1	1	1	1	1	0	0	1	0
	182	7726-MF-5	2021	MSSA	1	1	1	0	0	0	0	1	0
	183	7726-MF-6	2021	MSSA	1	1	1	1	1	0	0	1	0
	184	7726-MF-7	2021	MSSA	1	1	1	1	1	0	0	1	0
	185	7726-MF-8	2021	MSSA	1	1	1	0	0	0	0	0	0
	186	7726-MF-9	2021	MSSA	1	1	1	1	1	0	0	1	0
	187	7726-MF-10	2021	MSSA	1	1	1	1	1	0	0	0	0
	188	7726-MF-11	2021	MSSA	1	1	1	1	1	0	0	0	0
	189	7726-MF-12	2021	MRSA	1	1	1	1	1	1	1	1	0
	190	7726-MF-13	2021	MSSA	1	1	1	1	1	0	0	0	0
	191	7726-MF-14	2021	MSSA	1	1	1	0	0	0	0	0	0
	192	7726-MF-15	2021	MSSA	1	1	1	1	1	0	0	1	0
	193	7726-MF-16	2021	MRSA	1	1	1	1	1	1	1	1	0
	194	7726-MF-17	2021	MRSA	1	1	1	1	1	0	0	0	0
	195	7726-MF-18	2021	MRSA	1	1	1	0	0	0	0	1	0
	196	7726-MF-19	2021	MRSA	1	1	1	0	0	0	0	1	1
	197	7726-MF-20	2021	MRSA	1	1	1	0	0	0	0	1	0
	198	7726-MF-21	2021	MRSA	1	1	1	1	1	1	1	1	0
	199	7726-MF-22	2021	MRSA	1	1	1	1	1	0	1	1	1
	200	7726-MF-23	2021	MSSA	1	1	1	1	1	0	0	1	0
	201	7726-MF-24	2021	MSSA	1	1	1	1	1	0	0	1	0
	202	7726-MF-25	2021	MSSA	1	1	1	1	1	0	0	0	0
	203	7726-MF-26	2021	MSSA	1	1	1	1	1	0	0	1	0
	204	7726-MF-27	2021	MSSA	1	1	1	0	0	0	0	0	0
	205	7726-MF-28	2021	MRSA	1	1	1	0	0	0	0	1	1
	206	7726-MF-29	2021	MRSA	1	1	1	1	1	0	1	1	1
	207	7726-MF-30	2021	MSSA	1	1	1	1	1	0	0	0	0
	208	7726-MF-93	2021	MSSA	1	1	1	1	1	0	0	1	0
	209	7726-MF-94	2021	MSSA	1	1	1	0	0	0	0	1	0
	210	7726-MF-95	2021	MSSA	1	1	1	1	1	0	0	1	0
	211	7726-MF-96	2021	MSSA	1	1	1	1	1	0	0	0	0
	212	8220-MF-72	2021	MRSA	1	1	1	1	1	1	1	1	0
	213	8220-MF-73	2021	MSSA	1	1	1	1	1	0	0	0	0
	214	8220-MF-74	2021	MRSA	1	1	1	1	1	0	0	1	0
	215	8220-MF-75	2021	MSSA	1	1	1	1	1	0	0	1	0
	216	8220-MF-76	2021	MSSA	1	1	1	1	1	0	0	0	0
	217	8220-MF-77	2021	MRSA	1	1	1	1	1	0	1	1	0
	218	8220-MF-78	2021	MRSA	1	1	1	1	1	0	0	1	0
	219	8220-MF-79	2021	MSSA	1	1	1	1	1	0	1	1	1
	220	8220-MF-80	2021	MSSA	1	1	1	0	0	0	0	1	0
	221	8220-MF-82	2021	MSSA	1	1	1	0	0	0	0	1	0
	222	8220-MF-84	2021	MRSA	1	1	1	1	1	0	1	1	1
	223	8220-MF-85	2021	MSSA	1	1	1	0	0	0	0	0	0
	224	8220-MF-86	2021	MSSA	1	1	1	1	1	0	0	1	0
	225	8220-MF-87	2021	MRSA	1	1	1	1	1	0	0	1	0
	226	8220-MF-89	2021	MSSA	1	1	1	0	0	0	0	0	0
	227	8220-MF-90	2021	MSSA	1	1	1	1	1	1	1	1	1
	228	8220-MF-92	2021	MSSA	1	1	1	1	1	1	1	1	1
	229	8220-MF-96	2021	MSSA	1	1	1	1	1	0	0	1	0
	231	8328-MF-51	2021	MSSA	1	1	1	0	0	0	0	0	0
	232	8328-MF-52	2021	MSSA	1	1	1	1	1	1	1	0	1
	233	8328-MF-53	2021	MSSA	1	1	1	1	1	1	0	1	1
	234	8328-MF-54	2021	MSSA	1	1	1	1	1	0	0	0	0
	235	8328-MF-56	2021	MSSA	1	1	1	1	1	0	0	1	0
	236	8328-MF-57	2021	MSSA	1	1	1	1	1	0	0	1	0
	237	8328-MF-58	2021	MSSA	1	1	1	0	0	0	0	1	0
	238	8328-MF-59	2021	MSSA	1	1	1	1	1	0	0	1	0
	239	8328-MF-60	2021	MSSA	1	1	1	0	0	0	0	1	0
	240	8328-MF-62	2021	MSSA	1	1	1	1	1	0	0	1	0
	241	8328-MF-63	2021	MSSA	1	1	1	1	1	0	0	0	0
	242	8328-MF-64	2021	MRSA	1	1	1	1	1	0	1	1	1
	243	8328-MF-65	2021	MSSA	1	1	1	0	0	0	0	0	0
	244	8328-MF-66	2021	MSSA	1	1	1	1	1	0	0	0	0
	245	8328-MF-67	2021	MSSA	1	1	1	1	1	0	0	0	0
	246	8328-MF-68	2021	MSSA	1	1	1	0	0	0	0	0	0
	247	8328-MF-70	2021	MSSA	1	1	1	0	0	0	0	1	0
	248	8328-MF-71	2021	MSSA	1	1	1	0	0	0	0	0	0
	249	8328-MF-72	2021	MRSA	1	1	1	0	0	0	0	1	0
	250	8328-MF-73	2021	MSSA	1	1	1	1	1	0	0	1	0
	251	8328-MF-74	2021	MSSA	1	1	1	1	1	0	0	0	0
	252	8328-MF-76	2021	MSSA	1	1	1	1	1	0	0	1	0
	253	8328-MF-77	2021	MSSA	1	1	1	1	1	0	0	1	0
	254	8328-MF-79	2021	MSSA	1	1	1	0	0	0	0	1	0
	255	8328-MF-80	2021	MSSA	1	1	1	0	0	0	0	1	0
	257	8328-MF-83	2021	MSSA	1	1	1	0	0	0	0	1	0
	258	8328-MF-85	2021	MSSA	1	1	1	1	1	0	0	0	0
	259	8328-MF-86	2021	MSSA	1	1	1	1	1	0	0	1	0
	260	8328-MF-87	2021	MSSA	1	1	1	1	1	0	0	1	0
	261	8328-MF-89	2021	MSSA	1	1	1	0	0	0	0	1	0
	262	8328-MF-90	2021	MSSA	1	1	1	0	0	0	0	0	0
	263	8328-MF-91	2021	MSSA	1	1	1	0	0	0	0	0	0
	264	8328-MF-93	2021	MSSA	1	1	1	0	0	0	0	1	0
	265	8328-MF-95	2021	MSSA	1	1	1	0	0	0	0	0	0
										8

## Sheet: TST_SEB
Vantage ID	TST (toxic shock toxin. Geneious: 1,062,873 bp)	SEB (Geneious: enterotoxin type B: 1,062,075 or 1,062,020)
8220-MF-1	0	0
8220-MF-2	0	0
8220-MF-3	0	0
8220-MF-4	0	0
8220-MF-5	0	0
8220-MF-6	0	0
8220-MF-8	0	1
8220-MF-9	0	0
8220-MF-10	0	0
8220-MF-11	0	0
8220-MF-12	0	0
8220-MF-13	0	0
8220-MF-14	0	0
8220-MF-15	0	0
8220-MF-16	0	0
8220-MF-17	0	0
8220-MF-18	0	0
8220-MF-19	1	0
8220-MF-20	0	0
8220-MF-21	0	0
8220-MF-22	0	1
8220-MF-23	0	0
8220-MF-24	0	1
8220-MF-25	0	0
8220-MF-26	0	0
8220-MF-27	0	0
8220-MF-28	0	0
8220-MF-29	0	0
8220-MF-30	0	0
8220-MF-31	0	0
8220-MF-32	0	0
8220-MF-33	0	0
8220-MF-34	0	0
8220-MF-35	0	0
8220-MF-36	0	0
8220-MF-37	0	0
8220-MF-38	0	0
8220-MF-39	0	0
8220-MF-40	0	0
8220-MF-41	0	0
8220-MF-42	0	0
8220-MF-43	0	0
8220-MF-44	0	0
8220-MF-45	0	1
	1	4
8328-MF-42	0	0
8328-MF-43	0	0
8328-MF-44	0	0
8328-MF-7	0	0
8328-MF-8	0	0
8328-MF-9	0	0
8328-MF-10	0	0
8328-MF-11	0	0
8328-MF-12	0	0
8328-MF-13	0	1
8328-MF-14	0	0
8328-MF-45	0	0
8328-MF-46	0	0
8328-MF-16	0	0
8328-MF-17	0	0
8328-MF-18	1	1
8328-MF-19	0	0
8328-MF-20	0	0
8328-MF-21	0	0
8328-MF-22	0	0
8328-MF-23	0	0
7285-NS-4	0	0
8328-MF-24	0	0
8328-MF-25	0	0
8328-MF-26	0	0
8328-MF-27	1	0
8328-MF-28	0	0
8328-MF-29	0	0
8328-MF-30	0	0
8328-MF-31	0	0
8328-MF-32	0	0
8328-MF-33	0	0
8328-MF-34	1	0
8328-MF-35	0	0
8328-MF-36	0	0
8328-MF-37	0	0
8328-MF-38	0	0
7285-NS-5	0	1
8328-MF-39	0	0
8328-MF-40	0	0
8328-MF-41	0	0
	3	3
8220-MF-46	0	0
8220-MF-47	0	0
8220-MF-49	0	0
8220-MF-50	0	0
8220-MF-51	0	0
8220-MF-52	0	0
8220-MF-53	0	0
8220-MF-54	0	0
8220-MF-55	0	0
8220-MF-56	0	0
8220-MF-57	0	0
8220-MF-58	0	0
8220-MF-59	0	0
8220-MF-60	1	0
8220-MF-61	0	0
8220-MF-62	0	0
8220-MF-63	0	0
8220-MF-64	0	0
8220-MF-66	0	1
8220-MF-67	0	0
8220-MF-68	1	0
7726-MF-31	0	0
7726-MF-32	0	0
7726-MF-33	0	0
7726-MF-34	0	0
7726-MF-35	0	0
8328-MF-1	1	0
8220-MF-69	0	0
8220-MF-70	0	0
8220-MF-71	0	0
8328-MF-2	0	0
8328-MF-3	0	0
8328-MF-4	0	0
8328-MF-5	0	0
8328-MF-6	0	0
8796-MF-1	0	0
8796-MF-2	0	0
8796-MF-3	0	0
8796-MF-4	0	0
8796-MF-5	0	0
9153-MF-89	0	1
9153-MF-90	0	0
	3	2
7726-MF-37	1	0
7726-MF-38	0	0
7726-MF-39	0	0
7726-MF-40	0	0
7726-MF-42	0	0
7726-MF-43	0	0
7726-MF-44	0	0
7726-MF-45	1	0
7726-MF-46	0	0
7726-MF-47	0	0
7726-MF-48	0	0
7726-MF-49	0	0
7726-MF-50	0	1
7726-MF-51	0	0
7726-MF-52	0	0
7726-MF-53	1	0
7726-MF-54	1	0
7726-MF-56	0	0
7726-MF-57	0	1
7726-MF-58	1	1
7726-MF-59	1	1
7726-MF-60	0	0
7726-MF-61	1	0
7726-MF-62	1	0
7726-MF-63	1	0
7726-MF-64	0	0
7726-MF-65	0	0
7726-MF-66	1	0
7726-MF-67	0	0
7726-MF-68	0	0
7726-MF-69	1	0
7726-MF-70	0	0
7726-MF-72	0	1
7726-MF-73	1	0
7726-MF-74	1	0
7726-MF-76	0	0
7726-MF-78	0	0
7726-MF-79	0	0
7726-MF-80	0	0
7726-MF-81	0	1
7726-MF-83	1	0
7726-MF-84	1	0
7726-MF-85	0	0
7726-MF-86	1	0
7726-MF-87	0	0
7726-MF-88	0	1
7726-MF-89	0	1
7726-MF-90	0	1
7726-MF-91	0	1
7726-MF-92	0	0
8796-MF-6	0	1
8796-MF-7	1	0
8796-MF-8	1	0
8796-MF-9	0	0
8796-MF-10	0	0
8796-MF-11	0	0
8796-MF-12	0	1
8796-MF-13	0	0
8796-MF-14	0	0
8796-MF-15	0	0
8796-MF-16	0	0
8796-MF-17	0	0
8796-MF-18	0	0
8796-MF-19	1	0
8796-MF-20	0	0
8796-MF-21	0	1
8796-MF-22	0	0
8796-MF-23	0	0
8796-MF-24	0	0
8796-MF-25	1	1
8796-MF-26	0	0
8796-MF-27	0	0
8796-MF-28	0	1
8796-MF-29	0	0
8796-MF-30	1	0
8796-MF-31	0	0
8796-MF-32	0	0
8796-MF-33	0	0
8796-MF-34	0	0
8796-MF-35	0	0
8796-MF-36	0	0
8796-MF-37	0	0
8796-MF-38	1	0
8796-MF-39	1	0
8796-MF-40	0	0
8796-MF-41	1	0
8796-MF-42	0	0
8796-MF-43	0	0
8796-MF-44	1	0
8796-MF-45	0	0
8796-MF-46	0	0
8796-MF-47	0	0
8796-MF-48	0	0
8796-MF-49	0	1
8796-MF-50	0	1
8796-MF-51	0	0
8796-MF-53	0	0
8796-MF-54	0	1
8796-MF-56	0	0
8796-MF-57	1	0
8796-MF-58	0	0
8796-MF-59	0	0
	26	18
7285-NS-9	0	0
7285-NS-10	0	0
7726-MF-1	0	1
7726-MF-2	0	0
7726-MF-3	1	0
7726-MF-4	0	0
7726-MF-5	1	1
7726-MF-6	0	1
7726-MF-7	0	0
7726-MF-8	0	0
7726-MF-9	0	0
7726-MF-10	0	0
7726-MF-11	0	0
7726-MF-12	0	0
7726-MF-13	0	0
7726-MF-14	0	0
7726-MF-15	0	0
7726-MF-16	0	0
7726-MF-17	0	1
7726-MF-18	0	0
7726-MF-19	0	1
7726-MF-20	0	0
7726-MF-21	0	0
7726-MF-22	0	0
7726-MF-23	0	0
7726-MF-24	1	0
7726-MF-25	0	0
7726-MF-26	0	0
7726-MF-27	0	0
7726-MF-28	0	1
7726-MF-29	0	0
7726-MF-30	0	0
7726-MF-93	0	0
7726-MF-94	0	0
7726-MF-95	1	0
7726-MF-96	0	0
8220-MF-72	0	0
8220-MF-73	0	0
8220-MF-74	0	0
8220-MF-75	0	0
8220-MF-76	0	0
8220-MF-77	0	0
8220-MF-78	0	0
8220-MF-79	0	0
8220-MF-80	0	1
8220-MF-82	1	0
8220-MF-84	0	0
8220-MF-85	0	0
8220-MF-86	0	0
8220-MF-87	1	1
8220-MF-90	0	0
8220-MF-92	0	0
8220-MF-96	0	1
8328-MF-51	0	0
8328-MF-52	0	0
8328-MF-53	0	0
8328-MF-54	0	0
8328-MF-56	0	0
8328-MF-57	0	0
8328-MF-58	0	0
8328-MF-59	0	0
8328-MF-60	0	0
8328-MF-62	0	0
8328-MF-63	0	0
8328-MF-64	0	0
8328-MF-65	1	0
8328-MF-66	0	0
8328-MF-67	0	0
8328-MF-68	0	0
8328-MF-70	1	0
8328-MF-71	0	0
8328-MF-72	0	0
8328-MF-73	0	0
8328-MF-74	0	0
8328-MF-76	0	0
8328-MF-77	0	0
8328-MF-79	0	0
8328-MF-80	1	0
8328-MF-83	1	0
8328-MF-85	0	0
8328-MF-86	0	0
8328-MF-87	0	0
8328-MF-89	1	0
8328-MF-90	0	0
8328-MF-91	0	0
8328-MF-93	0	0
8328-MF-95	0	0
9153-MF-89	0	1
9153-MF-90	0	0
9153-MF-91	1	0
9153-MF-92	0	1
9153-MF-93	0	0
9153-MF-94	0	0
9153-MF-95	0	0
9153-MF-96	0	0
9153-MF-97	0	0
9153-MF-98	0	0
9153-MF-100	0	0
9153-MF-101	0	0
9153-MF-102	0	0
9153-MF-103	0	0
9153-MF-104	0	0
9153-MF-106	0	0
9153-MF-107	0	0
9153-MF-108	0	0
9153-MF-109	0	1
9153-MF-110	0	0
9153-MF-111	0	0
9153-MF-112	0	0
9153-MF-113	0	0
9153-MF-114	0	0
9153-MF-115	0	0
9153-MF-116	0	0
9153-MF-117	0	0
9153-MF-118	0	0
9153-MF-119	0	0
9153-MF-120	0	0
9153-MF-121	0	0
9153-MF-122	0	0
9153-MF-123	0	0
9153-MF-124	0	0
9153-MF-125	0	0
9153-MF-126	0	0
9153-MF-127	0	0
9153-MF-128	0	1
9153-MF-129	0	0
9153-MF-130	0	0
9153-MF-131	0	0
9153-MF-132	0	1
9153-MF-133	1	0
9153-MF-134	0	0
9153-MF-136	0	0
9153-MF-137	0	0
9153-MF-138	0	0
9153-MF-139	0	0
9153-MF-140	0	0
9153-MF-141	0	0
9153-MF-142	0	0
9153-MF-143	1	0
9153-MF-144	0	0
9153-MF-145	0	0
9153-MF-146	0	1
9153-MF-148	1	1
9153-MF-149	1	0
	16	16

## Sheet: 9153 virulence
Vantage ID	Year	MSSA/MRSA		mecA (Geneious: 39,127 bp)	hlgB	LukA (Geneious LukG: 2,176,219 bp)	LukB (Geneious LukH: 2,177,257 bp)	LukED (Geneious 2,002,942 bp)	PVL (Geneious LukF: 1,603,706. LukS-PV: 1,604,685)	ACME (Geneious: ArcA at 72,948 bp on PVL reference)	sek (897,256 bp)	sak: Staphylokinase (2,135,878)	TST (toxic shock toxin. Geneious: 1,062,873 bp)	SEB (Geneious: enterotoxin type B: 1,062,075 or 1,062,020)
9153-MF-89	2022	MSSA		0	1	1	1	1	0	1	0	0	0	1
9153-MF-90	2022	MRSA		1	1	1	1	1	0	1	0	1	0	0
9153-MF-91	2022	MSSA		0	1	1	1	0	0	1	0	1	1	0
9153-MF-92	2022	MSSA		0	1	1	1	1	0	0	0	0	0	1
9153-MF-93	2022	MSSA		0	1	1	1	1	0	0	0	1	0	0
9153-MF-94	2022	MSSA		0	1	1	1	1	0	0	0	1	0	0
9153-MF-95	2022	MSSA		0	1	1	1	1	0	0	0	1	0	0
9153-MF-96	2022	MSSA		0	1	1	1	0	0	0	0	0	0	0
9153-MF-97	2022	MSSA		0	1	1	1	1	0	0	0	0	0	0
9153-MF-98	2022	MRSA		1	1	1	1	1	0	1	0	1	0	0
9153-MF-100	2022	MRSA		1	1	1	1	0	0	0	0	1	0	0
9153-MF-101	2022	MSSA		0	1	1	1	1	1	0	1	1	0	0
9153-MF-102	2022	MSSA		0	1	1	1	1	0	0	0	1	0	0
9153-MF-103	2022	MSSA		0	1	1	1	1	0	0	0	0	0	0
9153-MF-104	2022	MSSA		0	1	1	1	1		0	0	1	0	0
9153-MF-106	2022	MSSA		0	1	1	1	0	0	0	0	0	0	0
9153-MF-107	2022	MRSA		1	1	1	1	0	0	0	0	1	0	0
9153-MF-108	2022	MRSA		1	1	1	1	1	0	1	0	0	0	0
9153-MF-109	2022	MSSA		0	1	1	1	1	0	0	1	1	0	1
9153-MF-110	2022	MSSA		0	1	1	1	1	0	0	0	0	0	0
9153-MF-111	2022	MSSA		0	1	1	1	1	0	0	0	1	0	0
9153-MF-112	2022	MSSA		0	1	1	1	1	0	0	0	1	0	0
9153-MF-113	2022	MSSA		0	1	1	1	1	0	0	0	1	0	0
9153-MF-114	2022	MSSA		0	1	1	1	1	0	0	0	1	0	0
9153-MF-115	2022	MSSA		0	1	1	1	1	0	0	0	1	0	0
9153-MF-116	2022	MSSA		0	1	1	1	1	0	0	0	1	0	0
9153-MF-117	2022	MSSA		0	1	1	1	1	0	0	0	1	0	0
9153-MF-118	2022	MSSA		0	1	1	1	1	0	0	0	1	0	0
9153-MF-119	2022	MSSA		0	1	1	1	1	0	0	0	1	0	0
9153-MF-120	2022	MSSA		0	1	1	1	0	0	0	0	1	0	0
9153-MF-121	2022	MSSA		0	1	1	1	0	0	0	0	0	0	0
9153-MF-122	2022	MRSA		1	1	1	1	1	1	1	1	1	0	0
9153-MF-123	2022	MRSA		1	1	1	1	1	0	1	1	1	0	0
9153-MF-124	2022	MSSA		0	1	1	1	0	0	0	0	0	0	0
9153-MF-125	2022	MSSA		0	1	1	1	0	1	0	0	1	0	0
9153-MF-126	2022	MSSA		0	1	1	1	1	0	1	0	1	0	0
9153-MF-127	2022	MSSA		0	1	1	1	1	0	1	0	0	0	0
9153-MF-128	2022	MSSA		0	1	1	1	1	0	0	1	1	0	1
9153-MF-129	2022	MRSA		1	1	1	1	0	0	0	0	0	0	0
9153-MF-130	2022	MSSA		0	1	1	1	1	0	0	0	1	0	0
9153-MF-131	2022	MSSA		0	1	1	1	1	0	0	0	1	0	0
9153-MF-132	2022	MSSA		0	1	1	1	1	0	0	0	1	0	1
9153-MF-133	2022	MSSA		0	1	1	1	0	0	0	0	1	1	0
9153-MF-134	2022	MRSA		1	1	1	1	0	0	0	0	0	0	0
9153-MF-136	2022	MSSA		0	1	1	1	1	0	0	0	1	0	0
9153-MF-137	2022	MRSA		1	1	1	1	1	1	0	1	1	0	0
9153-MF-138	2022	MSSA		0	1	1	1	1	0	0	0	0	0	0
9153-MF-139	2022	MSSA		0	1	1	1	0	0	0	0	1	0	0
9153-MF-140	2022	MRSA		1	1	1	1	1	0	0	0	1	0	0
9153-MF-141	2022	MRSA		1	1	1	1	1	0	0	0	1	0	0
9153-MF-142	2022	MRSA		1	1	1	1	0	0	0	0	0	0	0
9153-MF-143	2022	MSSA		0	1	1	1	0	0	0	0	1	1	0
9153-MF-144	2022	MRSA		1	1	1	1	1	0	0	0	1	0	0
9153-MF-145	2022	MRSA		1	1	1	1	1	0	0	0	1	0	0
9153-MF-146	2022	MSSA		0	1	1	1	1	0	0	0	1	0	1
9153-MF-148	2022	MRSA		1	1	1	1	1	0	0	1	0	1	1
9153-MF-149	2022	MSSA		0	1	1	1	0	0	0	0	1	1	0
	sum:							#REF!	#REF!	#REF!	#REF!	#REF!	#REF!	#REF!
	Total: 144							99	12	22	18	98	16	16
