# Supplementary material for: Evolution of strain diversity and virulence factor repertoire in pediatric Staphylococcus aureus isolates
Source: PLoS One. 2025 Jul 31;20(7):e0326353. doi: 10.1371/journal.pone.0326353 (PMC12312961; doi:10.1371/journal.pone.0326353)
Supplement: S2 File — (XLSX) [file pone.0326353.s002.xlsx]

## Sheet: Sheet1
		De-identified consensus sequences from bacterial isolates submitted to PubMLST
		8220-MF-1
		8220-MF-2
		8220-MF-3
		8220-MF-4
		8220-MF-5
		8220-MF-6
		8220-MF-7
		8220-MF-8
		8220-MF-9
		8220-MF-10
		8220-MF-11
		8220-MF-12
		8220-MF-13
		8220-MF-14
		8220-MF-15
		8220-MF-16
		8220-MF-17
		8220-MF-18
		8220-MF-19
		8220-MF-20
		8220-MF-21
		8220-MF-22
		8220-MF-23
		8220-MF-24
		8220-MF-25
		8220-MF-26
		8220-MF-27
		8220-MF-28
		8220-MF-29
		8220-MF-30
		8220-MF-31
		8220-MF-32
		8220-MF-33
		8220-MF-34
		8220-MF-35
		8220-MF-36
		8220-MF-37
		8220-MF-38
		8220-MF-39
		8220-MF-40
		8220-MF-41
		8220-MF-42
		8220-MF-43
		8220-MF-44
		8220-MF-45
		8328-MF-42
		8328-MF-43
		8328-MF-44
		8328-MF-7
		8328-MF-8
		8328-MF-9
		8328-MF-10
		8328-MF-11
		8328-MF-12
		8328-MF-13
		8328-MF-14
		8328-MF-45
		8328-MF-46
		8328-MF-15
		8328-MF-16
		8328-MF-17
		8328-MF-18
		8328-MF-19
		8328-MF-20
		8328-MF-21
		8328-MF-22
		8328-MF-23
		8328-MF-24
		8328-MF-25
		8328-MF-26
		8328-MF-27
		8328-MF-28
		8328-MF-29
		8328-MF-30
		8328-MF-31
		8328-MF-32
		8328-MF-47
		8328-MF-33
		8328-MF-34
		8328-MF-35
		8328-MF-36
		8328-MF-37
		8328-MF-38
		8328-MF-39
		8328-MF-40
		8328-MF-41
		8220-MF-46
		8220-MF-47
		8220-MF-48
		8220-MF-49
		8220-MF-50
		8220-MF-51
		8220-MF-52
		8220-MF-53
		8220-MF-54
		8220-MF-55
		8220-MF-56
		8220-MF-57
		8220-MF-58
		8220-MF-59
		8220-MF-60
		8220-MF-61
		8220-MF-62
		8220-MF-63
		8220-MF-64
		8220-MF-66
		8220-MF-67
		8220-MF-68
		7726-MF-31
		7726-MF-32
		7726-MF-33
		7726-MF-34
		7726-MF-35
		8328-MF-1
		8220-MF-69
		8220-MF-70
		8220-MF-71
		8328-MF-2
		8328-MF-3
		8328-MF-4
		8328-MF-5
		8328-MF-6
		7726-MF-37
		7726-MF-38
		7726-MF-39
		7726-MF-40
		7726-MF-42
		7726-MF-43
		7726-MF-44
		7726-MF-45
		7726-MF-46
		7726-MF-47
		7726-MF-48
		7726-MF-49
		7726-MF-50
		7726-MF-51
		7726-MF-52
		7726-MF-53
		7726-MF-54
		7726-MF-56
		7726-MF-57
		7726-MF-58
		7726-MF-59
		7726-MF-60
		7726-MF-61
		7726-MF-62
		7726-MF-63
		7726-MF-64
		7726-MF-65
		7726-MF-66
		7726-MF-67
		7726-MF-68
		7726-MF-69
		7726-MF-70
		7726-MF-72
		7726-MF-73
		7726-MF-74
		7726-MF-76
		7726-MF-78
		7726-MF-79
		7726-MF-80
		7726-MF-81
		7726-MF-83
		7726-MF-84
		7726-MF-85
		7726-MF-86
		7726-MF-87
		7726-MF-88
		7726-MF-89
		7726-MF-90
		7726-MF-91
		7726-MF-92
		7285-NS-9
		7285-NS-10
		7726-MF-1
		7726-MF-2
		7726-MF-3
		7726-MF-4
		7726-MF-5
		7726-MF-6
		7726-MF-7
		7726-MF-8
		7726-MF-9
		7726-MF-10
		7726-MF-11
		7726-MF-12
		7726-MF-13
		7726-MF-14
		7726-MF-15
		7726-MF-16
		7726-MF-17
		7726-MF-18
		7726-MF-19
		7726-MF-20
		7726-MF-21
		7726-MF-22
		7726-MF-23
		7726-MF-24
		7726-MF-25
		7726-MF-26
		7726-MF-27
		7726-MF-28
		7726-MF-29
		7726-MF-30
		7726-MF-93
		7726-MF-94
		7726-MF-95
		7726-MF-96
		8220-MF-72
		8220-MF-73
		8220-MF-74
		8220-MF-75
		8220-MF-76
		8220-MF-77
		8220-MF-78
		8220-MF-79
		8220-MF-80
		8220-MF-82
		8220-MF-84
		8220-MF-85
		8220-MF-86
		8220-MF-87
		8220-MF-89
		8220-MF-90
		8220-MF-92
		8220-MF-96
		8328-MF-51
		8328-MF-52
		8328-MF-53
		8328-MF-54
		8328-MF-56
		8328-MF-57
		8328-MF-58
		8328-MF-59
		8328-MF-60
		8328-MF-62
		8328-MF-63
		8328-MF-64
		8328-MF-65
		8328-MF-66
		8328-MF-67
		8328-MF-68
		8328-MF-70
		8328-MF-71
		8328-MF-72
		8328-MF-73
		8328-MF-74
		8328-MF-76
		8328-MF-77
		8328-MF-79
		8328-MF-80
		8328-MF-83
		8328-MF-85
		8328-MF-86
		8328-MF-87
		8328-MF-89
		8328-MF-90
		8328-MF-91
		8328-MF-93
		8328-MF-95
